# Supplementary material for: Turning antibodies off and on again using a covalently tethered blocking peptide
Source: Commun Biol. 2022 Dec 10;5:1357. doi: 10.1038/s42003-022-04094-1 (PMC9741643; doi:10.1038/s42003-022-04094-1)
Supplement: Supplementary file 3 — Supplementary Data 1 [file 42003_2022_4094_MOESM3_ESM.xlsx]

## Sheet: Figure 1C
	50 µM	5 µM	0.5 µM
Peptide	0.075804	0.444	0.900823
PpL-Peptide	0.026602	0.07735	0.339821

## Sheet: Figure 2F
Absorbance indicating relative binding in a.u
	Ab	Ab + 25min UV	Ab-pc-F + 25min UV	Ab-pc-F + 5min UV	Ab-pc-F + 1min UV	Ab-pc-F + 12sec UV	Ab-pc-F	No Ab
Rep 1	1.731	1.8441	1.4389	1.4281	1.1565	0.8173	0.1239	0.0211
Rep 2	1.6651	1.3896	1.1079	1.1386	1.1249	0.6049	0.1554	0.0184
Rep 3	1.5026	1.4149	1.162	1.1569	1.1117	0.6965	0.1218	0.0175
All antibodies or antibody conjugates were at 10nM

## Sheet: Figure 3A
nM	Cetuximab
	Rep1	Rep2	Rep3
10	1.9947	1.8515	1.6552
2	1.8576	1.7628	1.7307
0.4	1.6477	1.5301	1.6079
0.08	1.354	1.2886	1.3125
0.016	0.6138	0.615	0.6214
0.0032	0.21	0.2029	0.2085
0.00064	0.0978	0.0899	0.0884
0.000128	0.0671	0.0689	0.0681
nM	Cetuximab-PpL-E
	Rep1	Rep2	Rep3
10	1.6974	1.5693	1.5638
2	1.4893	1.3741	1.4216
0.4	1.094	1.0017	1.0666
0.08	0.4939	0.4615	0.4863
0.016	0.1641	0.1513	0.1621
0.0032	0.0793	0.076	0.0789
0.00064	0.0614	0.0592	0.0638
0.000128	0.0644	0.0615	0.0601
nM	Cetuximab + PpL-E
	Rep1	Rep2	Rep3
10	1.7685	1.7757	1.6243
2	1.6391	1.7351	1.6705
0.4	1.547	1.6158	1.6359
0.08	1.2426	1.3375	1.3333
0.016	0.6067	0.6589	0.6607
0.0032	0.215	0.2196	0.2178
0.00064	0.0973	0.0962	0.0953
0.000128	0.0678	0.0661	0.0661

## Sheet: Figure 3B
nM	Cetuximab
	Rep1	Rep2
10	0.6545	0.6808
2	0.6115	0.6585
0.4	0.6218	0.6178
0.08	0.5095	0.4985
0.016	0.2323	0.2344
0.0032	0.0613	0.059
0.00064	0.0143	0.0273
0.000128	0	0.0029
nM	C-PpL		Nonspecific Binding Control
	Rep1	Rep2	Rep1
9.17137	0.6593	0.6821	0.1022
1.83427	0.6335	0.625	0.0719
0.366855	0.5749	0.5781	0.0629
0.0733709	0.468	0.4446	0.0631
0.0146742	0.2656	0.2633	0.0625
0.0029348	0.1235	0.1215	0.0606
0.000587	0.0753	0.0773	0.063
0.0001174	0.0673	0.0689	0.0627
nM	Cetuximab +protease
	Rep1	Rep2	Rep3
9.17137	0.6956	0.6885	0.6817
1.83427	0.6359	0.6364	0.6594
0.366855	0.6126	0.622	0.6375
0.0733709	0.4846	0.5055	0.4925
0.0146742	0.2306	0.2545	0.2408
0.0029348	0.0672	0.0682	0.0709
0.000587	0.0159	0.0151	0.0161
0.0001174	0.0033	0.0029	0.0034

## Sheet: Figure 3C
nM	Cetuximab		Nonspecific Binding Control
	Rep1	Rep2	Rep1
10	0.4617	0.436	0.0543
2	0.4082	0.4113	0.0578
0.4	0.3725	0.3684	0.0542
0.08	0.3032	0.3158	0.0574
0.016	0.1771	0.1818	0.0532
0.0032	0.1001	0.0968	0.0552
0.00064	0.0898	0.068	0.0535
0.000128	0.0611	0.0633	0.0533
nM	Cetuximab-PpL-x-E + protease		Nonspecific Binding Control
	Rep1	Rep2	Rep1
7.91193	0.4157	0.4039	0.0621
1.58239	0.4022	0.3777	0.0617
0.316477	0.3726	0.3599	0.0583
0.0632955	0.2829	0.2767	0.0598
0.0126591	0.1564	0.1529	0.0582
0.00253182	0.0798	0.0859	0.0598
0.00050636	0.0614	0.0634	0.0562
0.00010127	0.0559	0.0597	0.056
nM	Cetuximab-PpL-x-E		Nonspecific Binding Control
	Rep1	Rep2	Rep1
7.91193	0.3673	0.3658	0.0644
1.58239	0.2974	0.3018	0.0732
0.316477	0.2082	0.2172	0.0571
0.0632955	0.1105	0.1149	0.0562
0.0126591	0.069	0.0708	0.0575
0.00253182	0.0599	0.0603	0.0572
0.00050636	0.0565	0.0567	0.0573
0.00010127	0.0555	0.0542	0.0567

## Sheet: Figure 3D
nM	Cetuximab		Nonspecific Binding Control
	Rep1	Rep2	Rep1
10	0.6292	0.6605	0.0661
2	0.5973	0.6094	0.064
0.4	0.5633	0.5657	0.0607
0.08	0.4507	0.4535	0.0643
0.016	0.2556	0.2431	0.0611
0.0032	0.1194	0.1191	0.0619
0.00064	0.0744	0.0737	0.0819
0.000128	0.0591	0.0675	0.065
nM	C-PpL-PC-E		Nonspecific Binding Control
	Rep1	Rep2	Rep1
9.17137	0.6328	0.577	0.1034
1.83427	0.5658	0.5406	0.0816
0.366855	0.4428	0.4161	0.0754
0.0733709	0.2508	0.2701	0.0786
0.0146742	0.1222	0.1311	0.0772
0.0029348	0.0752	0.082	0.078
0.000587	0.0661	0.066	0.0753
0.0001174	0.0669	0.0712	0.0671
nM	C-PpL-PC-E + light		Nonspecific Binding Control
	Rep1	Rep2	Rep1
9.17137	0.7311	0.7038	0.1258
1.83427	0.5911	0.6239	0.1062
0.366855	0.5392	0.5551	0.0953
0.0733709	0.3818	0.4067	0.0916
0.0146742	0.1968	0.2032	0.0895
0.0029348	0.1078	0.1224	0.093
0.000587	0.0764	0.089	0.1058
0.0001174	0.0722	0.0821	0.118
